# Supplementary material for: Heavy Metals and Essential Metals Are Associated with Cerebrospinal Fluid Biomarkers of Alzheimer’s Disease
Source: Int J Mol Sci. 2022 Dec 27;24(1):467. doi: 10.3390/ijms24010467 (PMC9820819; doi:10.3390/ijms24010467)
Supplement: Supplementary file 1 [file ijms-24-00467-s001.zip]

Archive with 1 entries (1 files):
- ijms-2085606-supplementary.pdf
